# Supplementary material for: Mass Transport of Lignin in Confined Pores
Source: Polymers (Basel). 2022 May 13;14(10):1993. doi: 10.3390/polym14101993 (PMC9142885; doi:10.3390/polym14101993)
Supplement: Supplementary file 1 [file polymers-14-01993-s001.zip]

Archive with 1 entries (1 files):
- polymers-1714074-supplementary.pdf
